# Supplementary material for: Phenotypic Differentiation Within the aac(6′) Aminoglycoside Resistance Gene Family Suggests a Novel Subtype IV of Contemporary Clinical Relevance
Source: Antibiotics (Basel). 2024 Dec 8;13(12):1196. doi: 10.3390/antibiotics13121196 (PMC11672645; doi:10.3390/antibiotics13121196)
Supplement: Supplementary file 1 [file antibiotics-13-01196-s001.zip]

Archive with 1 entries (1 files):
- antibiotics-3348671-supplementary.pdf
